# Supplementary material for: Leveraging a disulfidptosis/ferroptosis-based signature to predict the prognosis of lung adenocarcinoma
Source: Cancer Cell Int. 2023 Nov 9;23:267. doi: 10.1186/s12935-023-03125-z (PMC10634118; doi:10.1186/s12935-023-03125-z)
Supplement: Supplementary file 3 — Additional file 3. Vendors and catalog numbers of the antibodies. [file 12935_2023_3125_MOESM3_ESM.xlsx]

## Sheet: Sheet1
	Vendors	Catlog numbers
GMPR	proteinteck	15683-1-AP
MCFD2	abclonal	A10376
MRPL13	proteinteck	16241-1-AP
SALL2	Santa	sc-135619
